# Supplementary material for: Chromosome identification and reconstruction of evolutionary rearrangements in Brachypodium distachyon, B. stacei and B. hybridum
Source: Ann Bot. 2018 Jun 8;122(3):445–59. doi: 10.1093/aob/mcy086 (PMC6110338; doi:10.1093/aob/mcy086)
Supplement: Supplementary Table S1 [file mcy086_suppl_aob-17959-s02.xlsx]

## Sheet: Arkusz1
Table S1. Morphometric parameters of the B. distachyon chromosomes that were analysed using mcFISH karyotyping with six low-repeat BACs, centromeric BAC and two rDNA probes. Chromosomes were stained with DAPI. For more detail, refer to Table 2 and Fig. 2.
Chromosome pair	S+L mean	S mean	L mean	L/S mean	Type of chromosome
	[µm]	[µm]	[µm]
Bd1	3.60	1.70	1.90	1.12	m
Bd2	3.15	1.58	1.58	1.00	m
Bd3	2.90	1.35	1.55	1.15	m
Bd4	2.10	0.75	1.35	1.80	sm
Bd5 (sat)	1.30	0.40	0.90	2.25	sm
S - short arm
L- long arm
(sat) - satellite
				L/S AR	Chromosome type
				1	M
				1.01-1.7	m
				1.71-3.0	sm
				3.01-7.0	st
				7.01-8.0	t
				8.01-	T
