# Supplementary material for: Chromosome identification and reconstruction of evolutionary rearrangements in Brachypodium distachyon, B. stacei and B. hybridum
Source: Ann Bot. 2018 Jun 8;122(3):445–59. doi: 10.1093/aob/mcy086 (PMC6110338; doi:10.1093/aob/mcy086)
Supplement: Supplementary Table S3 [file mcy086_suppl_aob-17959-s04.xlsx]

## Sheet: Arkusz1
Table S3. Morphometric parameters of the B. hybridum chromosomes that were analysed using mcFISH karyotyping with six low-repeat BACs, centromeric BAC and two rDNA probes. Chromosomes were stained with DAPI. For more detail, refer to Table 2 and Fig. 2.
Chromosome pair	S+L mean	S mean	L mean	L/S mean	Type of chromosome
	[µm]	[µm]	[µm]
Bd1	3.55	1.58	1.98	1.25	m
Bd2	2.90	1.35	1.55	1.15	m
Bd3	2.50	1.18	1.33	1.13	m
Bd4	2.10	0.75	1.35	1.80	sm
Bd5 (sat)	1.25	0.43	0.83	1.94	sm
Bs1	1.95	0.63	1.33	2.12	sm
Bs2	1.70	0.53	1.18	2.24	sm
Bs3	1.68	0.55	1.13	2.05	sm
Bs4	1.63	0.68	0.95	1.41	m
Bs5	1.55	0.55	1.00	1.82	sm
Bs6	1.50	0.53	0.98	1.86	sm
Bs7	1.50	0.70	0.80	1.14	m
Bs8	1.43	0.45	0.98	2.17	sm
Bs9	1.30	0.40	0.90	2.25	sm
Bs10 (sat)	1.29	0.48	0.82	1.72	sm
S - short arm
L- long arm
(sat) - satellite
				L/S AR	Chromosome type
				1	M
				1.01-1.7	m
				1.71-3.0	sm
				3.01-7.0	st
				7.01-8.0	t
				8.01-	T
